# Supplementary material for: Rhizosphere-Associated Bacteria of Saltgrass [Distichlis spicata (L.) Greene] Show Enhanced Ability to Tolerate Saline Environments and Stimulate Plant Growth
Source: Microorganisms. 2025 Sep 2;13(9):2046. doi: 10.3390/microorganisms13092046 (PMC12472804; doi:10.3390/microorganisms13092046)
Supplement: Supplementary file 1 [file microorganisms-13-02046-s001.zip]

Archive with 5 entries (5 files):
- microorganisms-3772762_Figure_S1.pdf
- microorganisms-3772762_Figure_S2.pdf
- microorganisms-3772762_Figure_S3.pdf
- microorganisms-3772762_Figure_S4.pdf
- microorganisms-3772762_Table_S1.pdf
